# Supplementary material for: Pressurized Hot Liquid Extraction with 15% v/v Glycerol-Water as An Effective Environment-Friendly Process to Obtain Durvillaea incurvata and Lessonia spicata Phlorotannin Extracts with Antioxidant and Antihyperglycemic Potential
Source: Antioxidants (Basel). 2021 Jul 10;10(7):1105. doi: 10.3390/antiox10071105 (PMC8301173; doi:10.3390/antiox10071105)
Supplement: Supplementary file 1 [file antioxidants-10-01105-s001.zip]

Archive with 11 entries (10 files):
- antioxidants-1273359-supplementary/
- antioxidants-1273359-supplementary/antioxidants-1273359-supplementary.pdf
- antioxidants-1273359-supplementary/Supp. Table 1.pptx
- antioxidants-1273359-supplementary/Supp. Table 2.pptx
- antioxidants-1273359-supplementary/Supp. Table 3.pptx
- antioxidants-1273359-supplementary/Supp. Table 4.pptx
- antioxidants-1273359-supplementary/Supp. Table 5.pptx
- antioxidants-1273359-supplementary/Supp. Table 6.pptx
- antioxidants-1273359-supplementary/Supp. Table 7.pptx
- antioxidants-1273359-supplementary/Supp. Table 8.pptx
- antioxidants-1273359-supplementary/Supp. Table 9.pptx
